# Supplementary material for: Risk Stratification for Pacemaker Implantation after Transcatheter Aortic Valve Implantation in Patients with Right Bundle Branch Block
Source: J Clin Med. 2022 Sep 22;11(19):5580. doi: 10.3390/jcm11195580 (PMC9571112; doi:10.3390/jcm11195580)
Supplement: Supplementary file 1 [file jcm-11-05580-s001.zip]

Archive with 1 entries (1 files):
- jcm-1902627-supplementary.pdf
